# Supplementary material for: Synthesis of MPEG-b-PLLA Diblock Copolymers and Their Crystallization Performance with PDLA and PLLA Composite Films
Source: Materials (Basel). 2024 Apr 29;17(9):2105. doi: 10.3390/ma17092105 (PMC11084635; doi:10.3390/ma17092105)
Supplement: Supplementary file 1 [file materials-17-02105-s001.zip]

Archive with 1 entries (1 files):
- materials-2952479-supplementary.pdf
